# Supplementary material for: Prevalence of chronic pelvic pain and primary dysmenorrhea in women of reproductive age in Ecuador
Source: BMC Womens Health. 2022 Sep 2;22:363. doi: 10.1186/s12905-022-01948-y (PMC9438184; doi:10.1186/s12905-022-01948-y)
Supplement: Supplementary file 1 — Additional file 1. Information from the questionnaire used for the interviews. [file 12905_2022_1948_MOESM1_ESM.csv]

Variable / Field Name	Field Label	Choices, Calculations, OR Slider Labels
record_id	Record ID
nombr_ent	Nombre entrevistador
fecnacentrev	Fecha de nacimiento entrevistador
sexentrev	Sexo entrevistador	1, Masculino | 2, Femenino
fechaentr	Fecha de entrevista
nombre_p	Nombre participante
fechnacim	Fecha de nacimiento
cedula_identi	Cedula de identidad
direccion	Direccion
parroquia	Parroquia	1, Belisario Quevedo N36 | 2, El Inca N70 | 3, Magdalena N109 | 4, Carcelén N59 | 5, Guamaní N39 | 6, Mariscal Sucre N48 | 7, Centro Histórico N114 | 8, Iñaquito N29 | 9, Ponceano N84 | 10, Chilibulo N59 | 11, Itchimbía N33 | 12, Puengasí N57 | 13, Chillogallo N39 | 14, Jipijapa N60 | 15, Quitumbe N59 | 16, Chimbacalle N169 | 17, Kennedy N108 | 18, Rumipamba N29 | 19, Cochapamba N26 | 20, La Arge…
telefono	Telefono fijo
telefono_movil	Telefono movil
whatssp	WhatsApp
emailid	E-mail
facebid	Facebook
skypeid	Skype
peso	Peso
altura	Altura
tiene_def	Tiene deficiencia mental?	1, Si | 0, No
tipdefisica	Tipo de deficiencia física si fuera el caso	1, Ninguna | 2, Defecto o falta de algún miembro | 3, Hereditarias y congénitas | 4, Adquiridas y degenerativas
est_emba	Está embarazada?	1, Si | 0, No
toma_anticonceptivos	Hace uso de métodos anticonceptivos, toma anticonceptivos ?	1, Si | 0, No
cual	cual?	1, Métodos (M) de barrera: condón | 2, M hormonales: pastillas, inyección, dispositivos | 3, M naturales: ritmo, coitus interuptus | 4, metodos quirurgicos ligadura, vasectomía
tomamedica	Toma o usa algún medicamento?	1, Si | 0, No
cual_medic	Cual?	1, Analgesico (AINEs, Esteroides) | 2, Analgesico (Opioides) | 3, Antibiotico | 4, Antihipertensivo | 5, Diabetes | 6, Antidepresivos | 7, Otros
tienedolenciacard	Tiene alguna dolencia cardiovascular (colesterol alto, presión alta, infarto, angina, enfermedad del corazón...)?	1, Si | 0, No
cualdolenciacardvsc	Cual?	1, PRESION ALTA | 2, ANGINA O INFARTO | 3, COLESTEROL ALTO | 4, ENFERMEDAD DEL CORAZON
alguiendichotiendb	Alguien le ha dicho que tiene diabetes?	1, Si | 0, No
tieneysiguetto	Tiene y sigue algún tratamiento?	1, Si | 0, No
cualttodb	Cual?	1, Insulina | 2, Medicina oral | 3, Eduacion dieta y ejercicio | 4, Otro
tieneenfresp	Tiene alguna enfermedad respiratoria?	1, Si | 0, No
cualenfresp	Cual	1, Asma | 2, Neumonia | 3, Bronquitis | 4, Neoplasia | 5, Otro
tienetenidoca	Tiene o ha tenido cáncer?	1, Si | 0, No
cualca	cual?	1, Pulmón | 2, Utero | 3, Ovario | 4, Mama | 5, Otro
cuentadgenfpsiq	Cuenta con un diagnóstico de enfermedad psiquiátrica? (ansiedad, depresión...)	1, Si | 0, No
cualenfpsiq	Cual?	1, Ansiedad | 2, Depresión | 3, Esquizofrenia | 4, Trastorno Bipolar | 5, Otro
haceactfisic	Hace alguna actividad física con regularidad?	1, Si | 0, No
cualactfis	Cual?	1, Aeróbicos | 2, Bailoterapia | 3, Atletismo, natación | 4, Basket | 5, Caminata, trotar, correr | 6, Ciclismo | 7, Football | 8, Gimnacio | 9, Otro
conqfrecactvfis	Con que frecuencia	1, MENSUAL | 2, SEMANAL | 3, 3 a 4 VECES POR SEMANA | 4, DIARIO
conqduracactvfis	Con que duración?	1, MENOS DE MEDIA HORA | 2, MAS DE MEDIA HORA
practicrelig	Practica alguna religión?	1, Si | 0, No
cualrelig	Cual?	1, CATOLICO | 2, CRISTIANO EVANGELICO | 3, TESTIGO DE JEOVA | 4, OTRO
frecueeventrelig	Frecuenta eventos religiosos con regularidad? (misas...)	1, Si | 0, No
algvezcigarr	Alguna vez ha tenido la costumbre de fumar cigarrillo por lo menos una vez por semana?	1, Si | 0, No
edadcomenfumar	A qué edad comenzó a fumar?
cuancigarrxdia	Cuantos cigarrillos fumaba por día?
todav_a_fuma	Todavía fuma?	1, Si | 0, No
edaddejofumar	A qué edad dejó de fumar?
cuantcigarrillxdia	Cuantos cigarrillos fuma por día?
diasfumocigarrill	Cuantos días fumó cigarrillos la última semana?
usobebialcoh	Usted hace o ha hecho uso de bebidas alcohólicas?	1, Si | 0, No
edadempezconsualcohol	A qué edad empezó a consumir bebidas alcohólicas?
cuaveconsualcoh	Cuantas veces al mes consume alcohol?	1, nunca | 2, una vez por mes o menos | 3, dos a cuatro veces por mes | 4, dos a tres veces por semana | 5, cuatro o más veces por semana
cuantcopadianorm	Cuántas copas de alcohol consume en un día normal?	1, ninguna | 2, 1-2 | 3, 3-4 | 4, 5-6 | 5, 7-9 | 6, 10 +
impactoalcohol	Cuéntanos sobre el impacto del alcohol en tu día a día
usodealgunadrog	Ha hecho uso de alguna otra droga?	1, Si | 0, No
cual_droga	Cual?	1, MARIHUANA | 2, COCAINA | 3, HEROÍNA | 4, OTRO
edadempezutildrog	A qué edad empezó a utilizarla?
usohoydrog	Hace uso hoy en día?	1, Si | 0, No
frecuenciausodrog	Con que frecuencia?	1, uso de vez en cuando | 2, uso los fines de semana | 3, uso todo el día, o casi todo el día
atcviolenc1	Alguien de su familia amenaza herirlo físicamente seriamente?	1, Si | 0, No
atcviolenc2	Alguien que no es de su familia amenaza herirlo físicamente seriamente?	1, Si | 0, No
atcviolenc3	Alguien en su familia ha golpeado, empujado, pateado, agredido físicamente sin armas?	1, Si | 0, No
atcviolenc4	Alguien que no es de su familia ha golpeado, empujado, pateado, agredido físicamente sin armas?	1, Si | 0, No
atcviolenc5	Alguien de su familia lo atacó con un cuchillo, arma de fuego u otra arma?	1, Si | 0, No
atcviolenc6	Alguien que no es de su familia lo atacó con un cuchillo, arma de fuego u otra arma?	1, Si | 0, No
atcviolenc7	Alguien en su familia le robo algún objeto utilizando la violencia?	1, Si | 0, No
atcviolenc8	Cuantas veces alguien que no es de su familia le robo algún objeto utilizando la violencia o la amenaza?	1, Si | 0, No
esta_estudiando	Usted está estudiando?	1, Si | 0, No
niveldeducacion	A cuál de las siguientes está asistiendo o ha terminado?	1, Educación primaria | 2, Educación secundaria | 3, Post bachillerato | 4, Superior. | 5, Ninguno | 6, No sabe
hatrabajalgunvida	Ha trabajado alguna vez en su vida?	1, Si | 0, No
trabajants14	Trabajó antes de los 14 años de edad?	1, Si | 0, No
tenidocompensacecon	Tuvo compensación económica?
edadiniciotrabajo	A qué edad comenzó a trabajar?
cualesocupac	Actualmente cuál es su ocupación?	1, Obrera o empleada | 2, Jornalera o peón | 3, Patrona o empleadora | 4, Cuenta propia | 5, Trabajadora de su propia finca | 6, Empleada doméstica | 7, Ama de casa | 8, Rentista | 9, Estudiante | 10, Ninguno
tiene_remuner	Tiene alguna remuneración?	1, Si | 0, No
econom_ind	Es económicamente independiente?	1, Si | 0, No
salariomens	Cuál es su salario mensual?
ingreso_fami	Cuál es el ingreso de su familia?
estado_civi	Cuál es su estado civil?	1, Unión libre | 2, casada | 3, Soltera | 4, Separada | 5, Divorciada | 6, Viuda
personasvivenconud	Cuantas personas viven con usted?
desdcuandnovivpadre	Desde que edad usted no vive con sus padres o representantes legales?
edadmenarquia	A qué edad menstruó por primera vez?
menstruacion_normal	En los últimos tres meses su menstruación ha sido normal (vino cada mes)?
frecumenstruacdias	Cuál es la frecuencia e duración de menstruación?
colprimerperiodo	Ha experimentado dolor tipo cólico recurrente durante sus períodos desde su primer período?	1, Si | 0, No
dorcolmens	Actualmente tiene dolor o cólico menstrual?	1, Si | 0, No
cuantiempduracolico	Cuanto tiempo le dura el cólico?
califcolmenst	Cómo califica a sus cólicos menstruales?	1, Leve: no afecta su actividad diaria, hace posible el uso de medicación | 2, Moderada: Afecta a su vida diaria, hace uso frecuente de medicamentos, le obliga a faltar al trabajo, a la escuela. | 3, Severa: importante limitación de sus actividades diarias, hace uso frecuente de medicamentos, le obliga a faltar al trabajo y a la escuela, a menudo acompañado desíntomas como: dolores de cabeza inte…
escalcaras1	Escala de caras o rostros	1, 1 | 2, 2 | 3, 3 | 4, 4 | 5, 5 | 6, 6 | 7, 7 | 8, 8 | 9, 9 | 10, 10
vas1	Escala analógica visual
hatenidorelacsex	Ha tenido relaciones sexuales?	1, Si | 0, No
a_osempecrelsex	A los cuantos años empezó su actividad sexual?
concuantpersrelacionsexual	Con cuantas personas ha tenido relaciones sexuales?
relsexconhombr	Tiene o ha tenido relaciones sexuales con hombres?	1, Si | 0, No
relsexconmujers	Tiene o ha tenido relaciones sexuales con mujeres?	1, Si | 0, No
actualmentetenidorelsex	Actualmente usted ha tenido, tiene relaciones sexuales (en los últimos 3 meses)?	1, Si | 0, No
actualmntdolorenrelsex	Actualmente siente dolor en la mayor parte de las relaciones sexuales?	1, Si | 0, No
cuantiempsiendor	Cuanto tiempo siente el dolor?	1, 0-3 meses | 2, 3-6 meses | 3, 6-24 meses | 4, > 24 meses
califidolorenrelsex	Cómo calificaría su dolor al tener relaciones sexuales?	1, Leve: el dolor es tolerable | 2, Moderado: el dolor es intenso e interrumpe el acto sexual | 3, Severo: el dolor es tan intenso que impide el acto sexual
escalcaras2	Escala de caras o rostros	1, 1 | 2, 2 | 3, 3 | 4, 4 | 5, 5 | 6, 6 | 7, 7 | 8, 8 | 9, 9 | 10, 10
vas2	Escala analógica visual
ha_quedad_emb	Alguna vez ha quedado embarazada?	1, Si | 0, No
cuant_quedademb	Cuantas veces?
terminoabort	Cuantos terminaron en aborto?
bebesnacivivos	Cuantos bebes nacieron vivos?
bbesnacicesarea	Cuantos fueron cesárea?
hijos_sola_pareja	Todos sus hijos son de una sola pareja?	1, Si | 0, No
dolor_debajomblig	Tiene o ha tenido algún dolor en la zona del ombligo, debajo de él o en genitales, periné? (vea la imagen que se muestra)	1, Si | 0, No
hacuantiempexist	Hace cuánto tiempo que existe?	1, 0-3 meses | 2, 3-6 meses | 3, 6-24 meses | 4, > 24 meses
a_osdolorpasado	Si tuvo dolor en el pasado, hace cuántos años ocurrió?
dolorenpelvis3mes	Considerando los últimos meses, durante cuántos días ha tenido dolor en la barriga o la pelvis? (dolor debajo del ombligo)	1, todos los días | 2, Más de 14 días de dolor por mes | 3, No todos los días | 4, de 9 a 14 días de dolor por mes | 5, de 4 a 8 días de dolor por mes | 6, de 1 a 3 días de dolor por mes | 7, menos de 1 día de dolor por mes
caractdolordebjomblig	Ese dolor tiene una o más de las siguientes características	1, quemazón | 2, sensación dolorosa de frío | 3, choque eléctrico, como descarga | 4, pinchazo o punzante | 5, hormigueo? | 6, adormecimiento | 7, prurito o picor | 8, disminución de la sensibilidad al tocar el sitio del dolor | 9, disminución de la sensibilidad al pinchazo local de aguja
dolorcausadoxrascado	El dolor puede ser causado por restregado (rosar) o rascado en el sitio?	1, Si | 0, No
intensidaddolor	Cuál es la intensidad del dolor en la mayoría de las veces?	1, 1 | 2, 2 | 3, 3 | 4, 4 | 5, 5 | 6, 6 | 7, 7 | 8, 8 | 9, 9 | 10, 10
escalcaras3	Escala de caras o rostros	1, 1 | 2, 2 | 3, 3 | 4, 4 | 5, 5 | 6, 6 | 7, 7 | 8, 8 | 9, 9 | 10, 10
vas3	Escala analógica visual
dolorenalgunpartcuerp	Tiene algún dolor en otra parte del cuerpo que considera importante? (jaqueca, dolorlumbar, dolor en el cuello, dolor en el abdomen)	1, Si | 0, No
ubicdolor1	Cabeza	1, DE FRENTE | 2, LATERAL | 3, DE ESPALDAS
ubicdolor2	Cuello	1, DE FRENTE | 2, LATERAL | 3, DE ESPALDAS
ubicdolor3	Tórax	1, DE FRENTE | 2, LATERAL | 3, DE ESPALDAS
ubicdolor28	Region lumbar	1, DE FRENTE | 2, LATERAL | 3, DE ESPALDAS
ubicdolor6	Abdomen (barriga) encima del ombligo	1, DE FRENTE | 2, LATERAL | 3, DE ESPALDAS
ubicdolor8	Miembros superiores	1, DE FRENTE | 2, LATERAL | 3, DE ESPALDAS
ubicdolor17	Miembros inferiores	1, DE FRENTE | 2, LATERAL | 3, DE ESPALDAS
asodorafactsig	Asocia su dolor a alguno de los factores siguientes?	1, cirugía (incluyendo cesárea) parto | 2, separación o divorcio | 3, muerte de algún familiar | 4, trauma físico | 5, trauma sexual | 6, otro
cirugiabajoombl	Usted ha tenido alguna cirugía en la barriga (bajo el ombligo), incluyendo cesárea?	1, Si | 0, No
cirugiabajoomblcual	cual?	1, G.O histerectomia, cesárea, | 2, Urológicas | 3, Intestinales | 4, Episiotomía, hemorroides | 5, Vasculares | 6, huesos, músculo | 7, 0tro
cirugiabajoomblcuantas	cuantas?	1, 1 | 2, 2 | 3, 3 | 4, 4 | 5, 5+
cirugiabajombltipocort	Cuál es el tipo de corte?	1, Transversal | 2, Longitudinal | 3, Laparoscopía | 4, Otro
cirugiaencimoblig	Usted ha tenido alguna cirugía en la barriga (encima del ombligo)?	1, Si | 0, No
cirugiaencimaombligcual	cual?	1, Colecistectomía | 2, Gastrointestinal | 3, Laparotomia | 4, Otra
cirugiaencimombligcuantas	cuantas?	1, 1 | 2, 2 | 3, 3 | 4, 4 | 5, 5+
cirugiaencimombltipocort	Cuál es el tipo de corte?	1, Transversal | 2, Longitudinal | 3, Laparoscopía | 4, Otro
incomodorinar	Tiene incomodidad, dificultad, dolor para orinar, aumenta la frecuencia de orinar el día, la noche	1, Si | 0, No
cuanvecba_od_a	Cuántas veces va al baño a orinar durante el día?	1, 3 a 6 | 2, 7 a 10 | 3, 11 a 14 | 4, 15 a 19 | 5, 20 o más
vecesorinadenoche	Cuántas veces va al baño a orinar durante la noche?	1, ninguna | 2, una | 3, dos | 4, tres | 5, cuatro o más
incomolevannocheorinar	Le incomoda levantarse durante la noche para orinar (dolor o sensación de molestia? )	1, nunca | 2, poco | 3, más o menos | 4, mucho
sientedolrvegijallena	Siente dolor cuando su vejiga está llena?	1, nunca | 2, de vez en cuando | 3, frecuente | 4, siempre
urgenciaincontroorinar	Tiene urgencia (voluntad incontrolable) para orinar?	1, Nunca | 2, Poco | 3, Moderado | 4, Mucho
urgenciadespuesorinar	Siente urgencia después de haber ido al baño a orinar?	1, Nunca | 2, De vez en cuando | 3, Frecuente | 4, Siempre
sientfrecdolororinar	Siente con frecuencia dolor para orinar?	1, Nunca. | 2, Poco | 3, Moderado | 4, Mucho
comosonheces	Como son sus heces la mayor parte de veces?	1, Heces duras, quebradizas con salida difícil | 2, Forma cilíndrica, irregulares y con surcos en la superficie. | 3, Forma cilíndrica con fisuras menos pronunciadas en la superficie. | 4, Como una salchicha o cobra, lisa o maciza. | 5, Heces suaves en forma de gota con bordes claros, de fácil salida. | 6, Pequeñas heces con bordes irregulares formando una masa mole. | Acuosa, sin pedazos sólidos…
eschecbristol	Escala de heces de bristol	1, Tipo 1 | 2, Tipo 2 | 3, Tipo 3 | 4, Tipo 4 | 5, Tipo 5 | 6, Tipo 6 | 7, Tipo 7
paraevacuarud	Para evacuar (hacer popo)	1, Usted no tiene quejas | 2, Usted tiene necesidad de hacer fuerza en menos de un cuarto de las evacuaciones | 3, Usted tiene la sensación de evacuación incompleta en menos de un cuarto de las evacuaciones. | 4, Usted usa maniobras con los dedos para facilitar la evacuación en menos de un cuarto de veces. | 5, Usted evacua frecuentemente con el uso de laxantes (cualquier tipo, incluido homeopáti…
distenc_sensaciongases	Usted percibe que su barriga esta distendida o tiene sensación de distensión o exceso de gases?	1, Si | 0, No
siresptienedorbaregenit	Si usted respondió que tiene dolor en la barriga o en la región genital, su dolor:	1, Mejora después de la evacuación (hacer popo) | 2, Está asociado con la frecuencia de las deposiciones (número de veces que hace popo) | 3, Está asociado a la apariencia de las heces | 4, Tiene episodios súbitos que cesan espontáneamente (de repente) | 5, Alterna de lado (cada hora esta de un lado de la barriga o periné) | 6, Empeora con la actividad física prolongada | 7, Mejora con el reposo.
alteracsueno	Usted tiene alteraciones del sueño	1, Si | 0, No
alterasuenocual	Cual?	1, Insomnio | 2, Hipersomnia | 3, Pesadillas | 4, Enuresis | 5, Otro
instsaludptesrq20	Instrumento sobre la salud de la paciente SRQ-20	1, Heteroaplicado | 2, Autoaplicado
srqp1	Tiene dolores de cabeza frecuentemente?	1, Si | 2, No
srqp2	Tiene falta de apetito?	1, Si | 2, No
srqp3	Duerme mal?	1, Si | 2, No
srqp4	Se asusta con facilidad?	1, Si | 2, No
srqp5	Tiene temblores en las manos?	1, Si | 2, No
srqp6	Se siente nerviosa, tensa, preocupada?	1, Si | 2, No
srqp7	Tiene mala digestión?	1, Si | 2, No
srqp8	Tiene dificultad para pensar con claridad?	1, Si | 2, No
srqp9	Se ha sentido triste últimamente?	1, Si | 2, No
srqp10	Ha llorado más que de costumbre?	1, Si | 2, No
srqp11	Encuentra dificultad en realizar con satisfacción sus actividades diarias?	1, Si | 2, No
srqp12	Tiene dificultad en tomar decisiones?	1, Si | 2, No
srqp13	Tiene dificultad en el servicio, el empleo es penoso, que causa sufrimiento?	1, Si | 2, No
srqp14	Es incapaz de desempeñar un papel útil en su vida?	1, Si | 2, No
srqp15	Ha perdido el interés por las cosas?	1, Si | 2, No
srqp16	Usted se siente una persona inútil sin estima?	1, Si | 2, No
srqp17	Ha tenido idea de acabar con su vida?	1, Si | 2, No
srqp18	Se siente cansada todo el tiempo?	1, Si | 2, No
srqp19	Tiene sensaciones desagradables en el estómago?	1, Si | 2, No
srqp20	Usted se cansa con facilidad?	1, Si | 2, No
esccatadolor1	Estoy preocupada todo el tiempo si este dolor va a terminar	0, (nada) | 1, (leve) | 2, (moderado) | 3, (intenso) | 4, (siempre)
esccatadolor2	yo siento que no puedo continuar llevando mi vida	0, (nada) | 1, (leve) | 2, (moderado) | 3, (intenso) | 4, (siempre)
esccatadolor3	es terrible pero pienso que el dolor nunca va a mejorar	0, (nada) | 1, (leve) | 2, (moderado) | 3, (intenso) | 4, (siempre)
esccatadolor4	es pesimo pero yo siento que el dolor me oprime (o me deja sin norte o sin rumbo)	0, (nada) | 1, (leve) | 2, (moderado) | 3, (intenso) | 4, (siempre)
esccatadolor5	yo siento que no aguanto mas	0, (nada) | 1, (leve) | 2, (moderado) | 3, (intenso) | 4, (siempre)
esccatadolor6	estoy con miedo que el dolor peore	0, (nada) | 1, (leve) | 2, (moderado) | 3, (intenso) | 4, (siempre)
esccatadolor7	estoy pensando en otros eventos (situaciones)dolorosos	0, (nada) | 1, (leve) | 2, (moderado) | 3, (intenso) | 4, (siempre)
esccatadolor8	estoy ansioso por que el dolor desaparesca	0, (nada) | 1, (leve) | 2, (moderado) | 3, (intenso) | 4, (siempre)
esccatadolor9	yo no consigo parar de pensar en el dolor	0, (nada) | 1, (leve) | 2, (moderado) | 3, (intenso) | 4, (siempre)
esccatadolor10	estoy pensando en como duele	0, (nada) | 1, (leve) | 2, (moderado) | 3, (intenso) | 4, (siempre)
esccatadolor11	estoy pensando en cuanto yo quiero que el dolor pase	0, (nada) | 1, (leve) | 2, (moderado) | 3, (intenso) | 4, (siempre)
esccatadolor12	no hay nada que yo pueda hacer para reducir la intensidad del dolor	0, (nada) | 1, (leve) | 2, (moderado) | 3, (intenso) | 4, (siempre)
esccatadolor13	yo me pregunto si algo grave puede acontecer	0, (nada) | 1, (leve) | 2, (moderado) | 3, (intenso) | 4, (siempre)
